# Supplementary material for: OATP1B3 c.699G>A Predicts a 6.3-Fold Increased Risk of Hyperbilirubinemia During OPrD Therapy for HCV
Source: Curr Issues Mol Biol. 2026 Apr 27;48(5):452. doi: 10.3390/cimb48050452 (PMC13204828; doi:10.3390/cimb48050452)
Supplement: Supplementary file 1 [file cimb-48-00452-s001.zip]

Archive with 1 entries (1 files):
- cimb-4251433-supplementary.pdf
